# Supplementary material for: DNA Methylation Adjusts the Specificity of Memories Depending on the Learning Context and Promotes Relearning in Honeybees
Source: Front Mol Neurosci. 2016 Sep 12;9:82. doi: 10.3389/fnmol.2016.00082 (PMC5018481; doi:10.3389/fnmol.2016.00082)
Supplement: TABLE S1 — Summary of all Dnmt inhibition studies to date. The table includes the following information: experimental IDs and the training paradigm used. The Dnmt inhibitor (Inhib.) used which was either zebularine or RG108 and the solvent DMF as control. In all cases the inhibitor was applied topically onto the thorax except if an “i” behind the inhibitor’s name indicates it was injected into the thorax. Odors were either vanilla in sugar water (Vsu), limonin in salt water (Lsa), 1-hexanol (HexL), 1-nonanol (NonL), 1-hexanone (HexN) or 1-heptanone (1-HepN). Test and treatment timepoints are stated in hours relative to the training. The number of bees (NoB) in each group is indicated and the number of bees responding correctly (RR) or wrongly (WR) as defined in Table 1. The percent of bees responding correctly is indicated C.R. (%). Furthermore the reference (Ref) is given for each previously published dataset: 1 – Lockett et al., 2010, 2 – Biergans et al., 2012, 3 – Biergans et al., 2015. [file Table_1.XLSX]

## Sheet: LTM
	LTM experiments (24-72 hours after training)
ID		Paradigm	Inhib.	Odor	Test (h)	Treat (h)	NoB	RR	WR	C.R. (%)	Ref		Inhib: Zeb - Zebularine; DMF - solvent or RG108
1	Differential appetitive olfactory		Zeb	Vsu; Lsa	24a	24b	126	50	76	39.7	1		Odor: Vsu-Vanilla solved in sugar water, Lsa-Limonin solved in salt water, HexL - Hexanol, NonL-Nonanol, HexN - hexanone, HepN - heptanone
			DMF				133	52	81	39.1			Test & Treatment (Treat): a-after training, b-before training
2			Zeb			1b	145	42	103	29			NoB-Number of bees
			DMF				128	58	70	45.3			RR-Right responses
3			Zeb			1(min)a	106	44	62	41.5			WR-wrong responses
			DMF				91	40	51	44			C.R.(%)-Percentage of correct response
4			Zeb			1a	116	32	84	27.6			Ref-Reference: 1-Lockett et al. (2010), 2-Biergans et al. (2012), 3-Biergans et al. (2015) or Figures in this study
			DMF				106	39	67	36.8
5			Zeb			22a	114	39	75	34.2
			DMF				101	39	62	38.6
6	Absolute appetitive olfactory training (spaced)		Zeb	HexL, NonL	24a	1b+1(min)a	74	26	48	35.1	2
			DMF				65	37	28	56.9
7			Zeb		72a	1b+1(min)a	73	23	50	31.5
			DMF				55	30	25	54.6
8			Zeb		24a	24b	48	26	22	54.2
			DMF				48	26	22	54.2
9			Zeb		24a	1b	58	20	38	34.5
			DMF				55	19	36	34.5
10			Zeb			10(min)b	65	16	49	24.6
			DMF				58	19	39	32.8
11			Zeb			10(min)a	55	15	40	27.3
			DMF				57	22	35	38.6
12			Zeb			1a	56	13	43	23.2
			DMF				56	20	36	35.7
13			Zeb			1a	41	19	22	46.3
			DMF				43	25	18	58.1
14			Zeb			2a	43	20	23	46.5
			DMF				40	24	16	60
15			Zeb			3a	39	16	23	41
			DMF				43	24	19	55.8
16			Zeb			4a	49	20	29	40.8
			DMF				48	23	25	47.9
17			Zeb			2a	30	7	23	23.3	3
			DMF				28	10	18	35.7
			RG108				28	5	23	17.9
18			RG108 (i)				63	10	53	15.9
			DMF (i)				60	16	44	26.7
19			RG108				65	9	56	13.9
			DMF				61	19	42	31.2
20	Absolute appetitive olfactory training		RG108				42	8	34	19.1	F2
	(massed)		DMF				56	25	31	44.7
21	Absolute appetitive olfactory training		RG108				102	26	76	25.5
	(one trial)		DMF				94	11	83	11.7

## Sheet: Relearning
	Relearning experiments tests
ID	Paradigm	Inhib.	Odor	Test (h)	Treat (h)	NoB	CR	WR	C.R. (%)	Ref			Inhib: Zeb - Zebularine; DMF - solvent or RG108
1	Extinction training	Zeb	Vsu; Lsa	24a	24b	44	21	23	47.7	1			Odor: Vsu-Vanilla solved in sugar water, Lsa-Limonin solved in salt water, HexL - Hexanol, NonL-Nonanol, HexN - hexanone, HepN - heptanone
		DMF				49	17	32	34.7				Test & Treatment (Treat): a-after training, b-before training
2		Zeb			1b	33	26	7	78.8				NoB-Number of bees
		DMF				51	36	15	70.6				RR-Right responses
3		Zeb			1(min)a	40	30	10	75				WR-wrong responses
		DMF				37	25	12	67.6				C.R.(%)-Percentage of correct response
4		Zeb			1a	27	22	5	81.5				Ref-Reference: 1-Lockett et al. (2010), 2-Biergans et al. (2012), 3-Biergans et al. (2015) or Figures in this study
		DMF				39	28	11	71.8
5		Zeb			22a	38	17	21	44.7
		DMF				37	28	9	75.7
1	Extinction memory test	Zeb	Vsu; Lsa	29a	24b	44	27	17	61.4	1
		DMF				49	29	20	59.2
2		Zeb			1b	33	14	19	42.4
		DMF				51	38	13	74.5
3		Zeb			1(min)a	40	27	13	67.5
		DMF				37	30	7	81.1
4		Zeb			1a	27	15	12	55.6
		DMF				39	32	7	82.1
5		Zeb			22a	38	23	15	60.5
		DMF				37	25	12	67.6
22	Reversal learning	RG108	HexL, NoL	24a	2a	119	14	105	10.3	F3
		DMF				107	29	78	27.1
		RG108		48a		119	29	90	24.4
		DMF				107	44	63	41.1

## Sheet: Perception
	Perception control experiments
ID	Paradigm	Inhib.	Odor	Test (h)	Treat (h)	NoB	RR	WR	C.R. (%)	Ref		Inhib: Zeb - Zebularine; DMF - solvent or RG108
26	Odor only	RG108	HexL, NonL	22a (treat)	22b (test)	65	50	15	76.9	F1		Odor: Vsu-Vanilla solved in sugar water, Lsa-Limonin solved in salt water, HexL - Hexanol, NonL-Nonanol, HexN - hexanone, HepN - heptanone
		DMF				58	48	10	82.8			Test & Treatment (Treat): a-after training, b-before training
27		RG108	HexN, HepN			43	39	4	90.7			NoB-Number of bees
		DMF				44	33	11	75			RR-Right responses
28	Sugar only	RG108	None	22a (treat)	22b (test)	27	93	69	57.4			WR-wrong responses
		DMF				28	89	79	53			C.R.(%)-Percentage of correct response
29	Unpaired training	RG108	HexL,NonL	24a	2a	60	56	13	78.3			Ref-Reference: 1-Lockett et al. (2010), 2-Biergans et al. (2012), 3-Biergans et al. (2015) or Figures in this study
		DMF				57	56	4	93

## Sheet: Acquisition+STM
	Cont STM tests and acquisition rol experiments
ID	Paradigm	Inhib.	Odor	Test (h)	Treat (h)	NoB	RR	WR	C.R. (%)	Ref
1	Differential appetitive olfactory training	Zeb	Vsu, Lsa	24a	24b	126	27	99	21.4	1		Inhib: Zeb - Zebularine; DMF - solvent or RG108
		DMF				133	33	100	24.8			Odor: Vsu-Vanilla solved in sugar water, Lsa-Limonin solved in salt water, HexL - Hexanol, NonL-Nonanol, HexN - hexanone, HepN - heptanone
2		Zeb		1a	1b	145	46	99	31.7			Test & Treatment (Treat): a-after training, b-before training
		DMF				128	39	89	30.5			NoB-Number of bees
6	Absolute appetitive olfactory training	Zeb	HexL,NonL	1a	1b	74	48	26	64.9	2		RR-Right responses
		DMF				65	39	26	60			WR-wrong responses
7		Zeb				73	51	22	69.9			C.R.(%)-Percentage of correct response
		DMF				55	34	21	61.8			Ref-Reference: 1-Lockett et al. (2010), 2-Biergans et al. (2012), 3-Biergans et al. (2015) or Figures in this study
23		Zeb				44	8	36	18.2
		DMF				46	7	39	15.2
24		Zeb				51	36	15	70.6
		DMF				49	35	14	71.4
9		Zeb		1a	1b	58	51	7	86.3
		DMF				51	44	7	87.9
10		Zeb		10(min)a	10(min)b	63	49	14	77.8
		DMF				56	48	8	85.7
23		Zeb		30(min)a	1b+1(min)a	44	22	22	50	2
		DMF				46	21	25	45.7
24		Zeb		30(min)a	1b+1(min)a	51	21	30	41.2
		DMF				49	22	27	44.9
8		Zeb		24a	22b	48	30	18	62.5
		DMF				48	28	20	58.3
25	Reversal learning control	RG108	HexN, HepN	24a	2a	42	14	28	33.3	F4
		DMF				37	11	26	29.7
